# Supplementary material for: Finasteride Enhances the Generation of Human Myeloid-Derived Suppressor Cells by Up-Regulating the COX2/PGE2 Pathway
Source: PLoS One. 2016 Jun 2;11(6):e0156549. doi: 10.1371/journal.pone.0156549 (PMC4890941; doi:10.1371/journal.pone.0156549)
Supplement: S1 File — (XLSX) [file pone.0156549.s003.xlsx]

## Sheet: Sheet1
Raw data for Figure 2B. MDSCs induction with FIN of different doses.
Results were shown in mean ± SEM from five healthy individuals.
Blank	Control	25μM	50μM	100μM
0.938	1.214	1.79	2.1	2.56
0.7836	0.921	1.67	2.23	2.74
1.007	0.80934	1.54	2.31	2.49
0.5362	0.39	1.0734	2.083	2.342
0.37048	0.41682	1.4355	2.217	2.891
Raw data for Figure 2C. Effect of FIN on the cell viability.
Results were shown in mean ± SEM and representative of 3 independent experiments.
OD values (450 nm) were recorded 4 h after adding CCK-8.
	OD values
1st experiment
Control check	0.301	0.301	( CCK-8 teated medium)
Blank	2.614	2.576
Control	2.875	2.732
25μM	2.878	2.828
50μM	2.759	2.689
100μM	2.967	2.89
			This is the representative data in the figure.
2nd experiment
Control check	0.23	0.233
Blank	2.706	2.658
Control	2.74	2.713
25μM	2.889	2.87
50μM	2.737	2.586
100μM	2.515	2.818
3rd experiment
Control check	0.462	0.464
Blank	2.734	2.942
Control	2.927	2.983
25μM	2.89	2.836
50μM	2.901	2.566
100μM	2.866	2.525
Raw data for Figure 3B. The percentage of proliferation for CD4+ T cells and CD8+ T cells.
Mean ± SEM from three independent experiments was shown.
After 3 days' co-culture with FIN-indudced MDSCs or culture alone in the presence of 2 μg/ml anti-CD3, 12 μg/ml anti-CD28 and 10 ng/ml IL-2, T cells were harvested for proliferation determination.
For CD4+ T cells (percentage of proliferated cells)
T/MDSC(1:0)	T/MDSC(8:1)	T/MDSC(4:1)	T/MDSC(2:1)
0.852	0.829	0.618	0.503
0.873	0.801	0.642	0.541
0.889	0.852	0.7	0.6
For CD8+ T cells (percentage of proliferated cells)
T/MDSC(1:0)	T/MDSC(8:1)	T/MDSC(4:1)	T/MDSC(2:1)
0.923	0.87	0.757	0.623
0.87	0.813	0.765	0.578
0.934	0.91	0.812	0.674
Raw data for Figure 4A. IFNγ and IL-1β mRNA expressions determined by qRT-PCR.
Results were shown in mean ± SEM and representative of 3 independent experiments.
For IFNγ
primary data				Calculated data			Normalized data
		C(t) mean
β-actin	Control-1	15.002		Control-1	0.000235		Control-1	1
	Control-1	15.0742		Control-2	0.00033		Control-2	1
	Control-2	15.2202		Control-3	0.000173		Control-3	1
	Control-2	15.444		FIN-1	0.000429		FIN-1	1.82553
	Control-3	16.4124		FIN-2	0.000321		FIN-2	0.972727
	Control-3	16.4492		FIN-3	0.000125		FIN-3	0.722543
	FIN-1	15.2032
	FIN-1	15.2066
	FIN-2	15.7313
	FIN-2	15.743
	FIN-3	17.8596
	FIN-3	17.9375
IFN-γ	Control-1	27.0818
	Control-1	27.1086
	Control-2	26.7565
	Control-2	27.042
	Control-3	25.5172
	Control-3	25.6949
	FIN-1	26.1706
	FIN-1	26.6517
	FIN-2	27.1667
	FIN-2	27.5392
	FIN-3	27.4736
	FIN-3	27.6132
For IL-1β
primary data				Calculated data			Normalized data
		C(t) mean
β-actin	Control-1	16.9794		Control-1	0.0061		Control-1	1
	Control-1	17.132		Control-2	0.0037		Control-2	1
	Control-2	16.0234		Control-3	0.0079		Control-3	1
	Control-2	16.1713		FIN-1	0.015		FIN-1	2.45902
	Control-3	16.4124		FIN-2	0.0059		FIN-2	1.59459
	Control-3	16.4492		FIN-3	0.023		FIN-3	2.91139
	FIN-1	15.9218
	FIN-1	16.0625
	FIN-2	16.0476
	FIN-2	16.1266
	FIN-3	17.8596
	FIN-3	17.9375
IL-1β	Control-1	24.4078
	Control-1	24.4127
	Control-2	24.1597
	Control-2	24.2147
	Control-3	23.3293
	Control-3	23.4916
	FIN-1	22.0185
	FIN-1	22.0565
	FIN-2	23.3664
	FIN-2	23.599
	FIN-3	23.2804
	FIN-3	23.367
Raw data for Figure 4B. mRNA expressions of factors downstream of the second signaling determined by qRT-PCR.
Results were shown in mean ± SEM and representative of 3 independent experiments.
For STAT1
primary data				Calculated data			Normalized data
		C(t) mean
β-actin	Control-1	14.827		Control-1	0.024		Control-1	1
	Control-1	15.004		Control-2	0.023		Control-2	1
	Control-2	14.949		Control-3	0.0634		Control-3	1
	Control-2	15.0397		FIN-1	0.0146		FIN-1	0.608333
	Control-3	15.9858		FIN-2	0.0135		FIN-2	0.586956
	Control-3	16.1382		FIN-3	0.0434		FIN-3	0.684543
	FIN-1	17.4141
	FIN-1	17.4578
	FIN-2	15.1695
	FIN-2	15.1707
	FIN-3	16.0168
	FIN-3	16.0931
STAT1	Control-1	20.2722
	Control-1	20.3157
	Control-2	20.3567
	Control-2	20.5396
	Control-3	20.0307
	Control-3	20.0564
	FIN-1	23.4493
	FIN-1	23.6222
	FIN-2	21.2711
	FIN-2	21.508
	FIN-3	20.5526
	FIN-3	20.6071
For STAT6
primary data				Calculated data			Normalized data
		C(t) mean
β-actin	Control-1	14.949		Control-1	0.013		Control-1	1
	Control-1	15.0397		Control-2	0.0189		Control-2	1
	Control-2	15.9858		Control-3	0.028		Control-3	1
	Control-2	16.1382		FIN-1	0.0144		FIN-1	1.10769
	Control-3	16.3752		FIN-2	0.015		FIN-2	0.793651
	Control-3	16.413		FIN-3	0.023		FIN-3	0.821429
	FIN-1	15.1695
	FIN-1	15.1707
	FIN-2	16.0168
	FIN-2	16.0931
	FIN-3	17.8088
	FIN-3	17.8796
STAT6	Control-1	21.2307
	Control-1	21.3424
	Control-2	21.6329
	Control-2	21.9504
	Control-3	21.3316
	Control-3	21.8594
	FIN-1	21.2265
	FIN-1	21.3495
	FIN-2	22.0886
	FIN-2	22.0943
	FIN-3	23.2129
	FIN-3	23.3385
For NF-κB
primary data				Calculated data			Normalized data
		C(t) mean
β-actin	Control-1	17.1961		Control-1	0.0107		Control-1	1
	Control-1	17.2162		Control-2	0.017		Control-2	1
	Control-1	17.5663		Control-3	0.022		Control-3	1
	Control-2	17.6903		FIN-1	0.006		FIN-1	0.56
	Control-2	17.692		FIN-2	0.008		FIN-2	0.47
	Control-2	17.7042		FIN-3	0.018		FIN-3	0.82
	Control-3	18.5531
	Control-3	18.7039
	Control-3	18.7728
	FIN-1	19.5116
	FIN-1	19.6172
	FIN-1	19.7502
	FIN-2	18.2608
	FIN-2	18.3317
	FIN-2	18.4732
	FIN-3	20.489
	FIN-3	20.5604
	FIN-3	20.7575
NF-κB	Control-1	23.7196
	Control-1	23.8748
	Control-1	24.0367
	Control-2	23.5048
	Control-2	23.575
	Control-2	23.734
	Control-3	24.0921
	Control-3	24.2628
	Control-3	24.2628
	FIN-1	26.7276
	FIN-1	26.8262
	FIN-1	27.2478
	FIN-2	25.2162
	FIN-2	25.4074
	FIN-2	25.557
	FIN-3	26.3485
	FIN-3	26.3551
	FIN-3	26.4998
For COX2
primary data				Calculated data			Normalized data
		C(t) mean
β-actin	Control-1	18.9024		Control-1	0.000496		Control-1	1
	Control-1	18.9166		Control-2	0.000578		Control-2	1
	Control-1	19.1374		FIN-1	0.005395		FIN-1	10.88
	Control-2	19.7926		FIN-2	0.005924		FIN-2	10.24
	Control-2	19.8221
	Control-2	19.8874
	FIN-1	18.6867
	FIN-1	18.8143
	FIN-1	18.94
	FIN-2	18.7522
	FIN-2	18.7801
	FIN-2	18.8647
COX2	Control-1	29.6971
	Control-1	29.8748
	Control-1	30.3456
	Control-2	30.4653
	Control-2	30.5949
	Control-2	30.722
	FIN-1	26.2721
	FIN-1	26.3854
	FIN-1	26.3893
	FIN-2	26.1693
	FIN-2	26.1917
	FIN-2	26.2341
Raw data for Figure 4G. PGE2 content detected with ELISA.
Results were shown in mean ± SEM and representative of 3 independent experiments.
OD values (450 nm) were recorded, and PGE2 content were calculated based on the standard curve.
For standard curve ( data in Fig.5F were calculated based on the same standard curve)
Standard density (pg/ml)	OD values
2000	0.214
1000	0.361
500	0.516
250	0.514
125	0.852
62.5	1.079
31.25	1.429
0	1.862		The standard curve was fitted with 4-parameter logistics by SoftMax Pro 6.5.
For sample detection
1st experiment	OD value		calculated PGE2 content
Control	0.782		164.25
	0.692		215.294
	0.693		214.622
FIN	0.401		680.76
	0.385		744.309
	0.399		688.214
				This is the representative data in the figure.
2nd experiment
Control	0.623		269.413
	0.631		262.248
FIN	0.376		784.412
	0.374		793.805
3rd experiment
Control	0.646		249.505
	0.683		221.47
FIN	0.488		448.606
	0.457		514.795
Raw data for Figure 4H. mRNA expressions of factors related with suppressive function of M-MDSCs were determined by qRT-PCR.
Results were shown in mean ± SEM and representative of 3 independent experiments.
For IL-10
primary data				Calculated data			Normalized data
		C(t) mean
β-actin	Control-1	15.0138		Control-1	0.00086		Control-1	1
	Control-1	15.1342		Control-2	0.00086		Control-2	1
	Control-2	15.0908		Control-3	0.0003		Control-3	1
	Control-2	15.1768		FIN-1	0.0014		FIN-1	1.62791
	Control-3	15.3227		FIN-2	0.0021		FIN-2	2.44186
	Control-3	15.5724		FIN-3	0.00216		FIN-3	7.2
	FIN-1	17.5799
	FIN-1	17.6232
	FIN-2	15.3033
	FIN-2	15.3131
	FIN-3	15.8678
	FIN-3	15.8868
IL-10	Control-1	25.1892
	Control-1	25.3316
	Control-2	25.249
	Control-2	25.3808
	Control-3	27.0752
	Control-3	27.1196
	FIN-1	26.9827
	FIN-1	27.1403
	FIN-2	24.1489
	FIN-2	24.1923
	FIN-3	24.718
	FIN-3	24.746
For TGF-β
primary data				Calculated data			Normalized data
		C(t) mean
β-actin	Control-1	15.834		Control-1	0.0213		Control-1	1
	Control-1	15.81		Control-2	0.0276		Control-2	1
	Control-2	16.936		Control-3	0.043		Control-3	1
	Control-2	16.97		FIN-1	0.069		FIN-1	3.23944
	Control-3	17.34		FIN-2	0.06		FIN-2	2.17391
	Control-3	17.3882		FIN-3	0.059		FIN-3	1.37135
	FIN-1	18.6764
	FIN-1	18.57
	FIN-2	20.1124
	FIN-2	20.07
	FIN-3	17.942
	FIN-3	17.96
TGF-β	Control-1	21.382
	Control-1	21.4018
	Control-2	22.1156
	Control-2	22.15
	Control-3	21.9096
	Control-3	22.01
	FIN-1	22.5303
	FIN-1	22.7025
	FIN-2	24.1558
	FIN-2	24.21
	FIN-3	22.0135
	FIN-3	22.11
Raw data for Figure 5. Luciferase detection for COX2 promoter activity.
Results were shown in mean ± SEM and representative of 3 independent experiments.
1st experiment				Calculated data			Normalized data
primary data	firefly luciferase	Renilla luciferase		FL/RL
	132466	84250	Control	1.5723		Control	1
Control	95120	80905		1.1757			1
	121771	99001		1.23			1
	119729	50149	FIN	2.38747		FIN	1.74
FIN	108468	46355		2.33994			1.7
	127358	54218		2.34966			1.71
								This is the representative data in the figure.
2nd experiment				Calculated data			Normalized data
primary data	firefly luciferase	Renilla luciferase		FL/RL
	944632	159185	Control	5.93418		Control	1
Control	850832	125839		6.76127			1
	878980	152345		5.76967			1
	685490	84429	FIN	8.11913		FIN	1.32
FIN	685807	95844		7.15545			1.16
	784138	127651		6.14283			1
3rd experiment				Calculated data			Normalized data
primary data	firefly luciferase	Renilla luciferase		FL/RL
	799358	144584	Control	5.52868		Control	1
Control	702277	140202		5.00904			1
	852599	168624		5.05621			1
	1034728	105020	FIN	9.85268		FIN	1.88
FIN	881500	98311		8.96644			1.72
	1105441	150549		7.34273			1.41
Raw data for Figure 6C. MDSCs induction abrogation with different doses of IND.
Results were shown in mean ± SEM from three healthy individuals.
Control	FIN	IND(25ug/ml)	IND(50ug/ml)	IND(100ug/ml)
1.00342	2.8449	2.24778	2.0759	1.49464
1.22038	2.80788	1.04156	1.15524	1.19022
1.01367	2.50875	2.06075	1.71632	1.66276
Raw data for Figure 6D. mRNA expressions of COX2 determined by qRT-PCR.
Results were shown in mean ± SEM and representative of 3 independent experiments.
primary data				Calculated data			Normalized data
		C(t) mean
β-actin	Control-1	18.9024		Control-1	0.000496		Control-1	1	0.092
	Control-1	18.9166		Control-2	0.000578		Control-2	1	0.097
	Control-1	19.1374		FIN-1	0.005395		FIN-1	10.88	1
	Control-2	19.7926		FIN-2	0.005924		FIN-2	10.24	1
	Control-2	19.8221		FIN+IND-1	0.002954		FIN+IND-1		0.493
	Control-2	19.8874		FIN+IND-2	0.001086		FIN+IND-2		0.196
	FIN-1	18.6867
	FIN-1	18.8143
	FIN-1	18.94
	FIN-2	18.7522
	FIN-2	18.7801
	FIN-2	18.8647
	FIN+IND-1	17.5642
	FIN+IND-1	17.7367
	FIN+IND-1	17.63
	FIN+IND-2	17.5822
	FIN+IND-2	17.6358
	FIN+IND-2	17.59
COX2	Control-1	29.6971
	Control-1	29.8748
	Control-1	30.3456
	Control-2	30.4653
	Control-2	30.5949
	Control-2	30.722
	FIN-1	26.2721
	FIN-1	26.3854
	FIN-1	26.3893
	FIN-2	26.1693
	FIN-2	26.1917
	FIN-2	26.2341
	FIN+IND-1	26.0485
	FIN+IND-1	26.0627
	FIN+IND-1	26.05
	FIN+IND-2	27.4392
	FIN+IND-2	27.4702
	FIN+IND-2	27.45
Raw data for Figure 6F. PGE2 content detected with ELISA.
Results were shown in mean ± SEM and representative of 3 independent experiments.
OD values (450 nm) were recorded, and PGE2 content were calculated based on the standard curve.
For sample detection	OD value		calculated PGE2 content
1st experiment	0.782		164.25
Control	0.692		215.294
	0.693		214.622
	0.401		680.76
FIN	0.385		744.309
	0.399		688.214
	0.529		379.205
FIN+IND	0.524		386.772
	0.514		402.596
				This is the representative data in the figure.
2nd experiment	0.623		269.413
Control	0.631		262.248
	0.376		784.412
FIN	0.374		793.805
	0.515		400.971
FIN+IND	0.5		426.433
3rd experiment	0.646		249.505
Control	0.683		221.47
	0.488		448.606
FIN	0.457		514.795
	0.565		330.637
FIN+IND	0.605		286.563
Raw data for Supplementary Figure 1. mRNA expressions of COX2 and IL1R after knocking-down of IL1R determined by qRT-PCR.
Results were shown in mean ± SEM and representative of 3 independent experiments.
4 samples: Ctr/ FIN/ FIN+siIL1R/ FIN+siNC for COX2
primary data				Calculated data			Normalized data
		C(t) mean
Actin	Control-1	15.408		Control-1	0.000268	COX2	Control-1	0.3316
	Control-1	15.4488		Control-2	0.000255		Control-2	0.3155
	Control-2	16.3199		Control-3	0.000345		Control-3	0.4269
	Control-2	16.3213		FIN-1	0.000639		FIN-1	1
	Control-3	16.8153		FIN-2	0.00103		FIN-2	1
	Control-3	16.9526		FIN-3	0.000755		FIN-3	1
	FIN-1	16.1218		FIN+siNC-1	0.000855		FIN+siNC-1	1.0581
	FIN-1	16.1688		FIN+siNC-2	0.000723		FIN+siNC-2	0.8948
	FIN-2	17.7247		FIN+siNC-3	0.00094		FIN+siNC-3	1.1634
	FIN-2	17.8983		FIN+siIL1R-1	0.000833		FIN+siIL1R-1	1.0309
	FIN-3	17.4653		FIN+siIL1R-2	0.000907		FIN+siIL1R-2	1.1225
	FIN-3	17.6359		FIN+siIL1R-3	0.000799		FIN+siIL1R-3	0.9889
	FIN+siNC-1	17.5058
	FIN+siNC-1	17.5612
	FIN+siNC-2	16.9203
	FIN+siNC-2	17.0183
	FIN+siNC-3	17.6055
	FIN+siNC-3	17.688
	FIN+siIL1R-1	18.6245
	FIN+siIL1R-1	18.6411
	FIN+siIL1R-2	18.4439
	FIN+siIL1R-2	18.6462
	FIN+siIL1R-3	17.3535
	FIN+siIL1R-3	17.4236
COX2	Control-1	27.0291
	Control-1	27.2388
	Control-2	28.07
	Control-2	28.4704
	Control-3	28.3406
	Control-3	28.4266
	FIN-1	26.7017
	FIN-1	26.9113
	FIN-2	27.7231
	FIN-2	27.7582
	FIN-3	27.897
	FIN-3	27.9491
	FIN+siNC-1	27.6577
	FIN+siNC-1	27.7934
	FIN+siNC-2	27.3377
	FIN+siNC-2	27.4671
	FIN+siNC-3	27.6436
	FIN+siNC-3	27.7612
	FIN+siIL1R-1	28.7312
	FIN+siIL1R-1	29.0012
	FIN+siIL1R-2	28.5655
	FIN+siIL1R-2	28.7385
	FIN+siIL1R-3	27.5958
	FIN+siIL1R-3	27.76
2 samples: FIN+siIL1R/ FIN+siNC for IL-1R
primary data				Calculated data			Normalized data
		C(t) mean
Actin	FIN+siIL1R-1	16.7451		FIN+siIL1R-1	0.0044		FIN+siIL1R-1	0.431
	FIN+siIL1R-1	16.75		FIN+siIL1R-2	0.00247		FIN+siIL1R-2	0.709
	FIN+siIL1R-2	18.6245		FIN+siIL1R-3	0.00293		FIN+siIL1R-3	0.473
	FIN+siIL1R-2	18.6411		FIN+siNC-1	0.0102		FIN+siNC-1	1
	FIN+siIL1R-3	16.4937		FIN+siNC-2	0.00348		FIN+siNC-2	1
	FIN+siIL1R-3	16.554		FIN+siNC-3	0.00619		FIN+siNC-3	1
	FIN+siNC-1	16.7787
	FIN+siNC-1	16.8139
	FIN+siNC-2	19.5345
	FIN+siNC-2	19.5676
	FIN+siNC-3	17.2166
	FIN+siNC-3	17.2808
IL1R	FIN+siIL1R-1	24.5418
	FIN+siIL1R-1	24.6136
	FIN+siIL1R-2	27.1336
	FIN+siIL1R-2	27.2743
	FIN+siIL1R-3	27.0279
	FIN+siIL1R-3	27.0619
	FIN+siNC-1	23.3559
	FIN+siNC-1	23.4643
	FIN+siNC-2	24.8971
	FIN+siNC-2	25.0422
	FIN+siNC-3	26.8282
	FIN+siNC-3	26.9454
Raw data for Supplementary Figure 2B. MDSCs induction with PGE2 and blocking with PGE2 neutrilizing antibody.
Results were shown in mean ± SEM from three healthy individuals.
Control	FIN	FIN+siNC	FIN+siIL1R
0.556	2.14	2.09	1.04
0.782	2.21	2.35	1.12
0.693	2.47	2.27	1.34
